# Supplementary material for: Dietary Arginine Supplementation Improves Intestinal Mitochondrial Functions in Low-Birth-Weight Piglets but Not in Normal-Birth-Weight Piglets
Source: Antioxidants (Basel). 2021 Dec 15;10(12):1995. doi: 10.3390/antiox10121995 (PMC8698761; doi:10.3390/antiox10121995)
Supplement: Supplementary file 1 [file antioxidants-10-01995-s001.zip]

Archive with 1 entries (1 files):
- antioxidants-1479646-supplementary.pdf
